# Supplementary material for: Surface-enhanced Raman Spectroscopy in urinalysis of hypertension patients with kidney disease
Source: Sci Rep. 2024 Feb 6;14:3035. doi: 10.1038/s41598-024-53679-9 (PMC10847430; doi:10.1038/s41598-024-53679-9)
Supplement: Supplementary file 2 — Supplementary Information 2. [file 41598_2024_53679_MOESM2_ESM.xlsx]

## Sheet: prediction model
Raman Shift	Class	255.78	257.99	260.2	262.41	264.62	266.83	269.04	271.25	273.46	275.66	277.87	280.07	282.27	284.47	286.67	288.87	291.07	293.27	295.46	297.66	299.85	302.05	304.24	306.43	308.62	310.81	313	315.19	317.37	319.56	321.74	323.92	326.11	328.29	330.47	332.65	334.83	337	339.18	341.35	343.53	345.7	347.87	350.05	352.22	354.38	356.55	358.72
M1	HV	5455	5395	5362	5389.86	5375.29	5360.86	5359.29	5347.29	5347	5343.43	5330.14	5325.14	5326.14	5324.14	5325.29	5316.14	5313.43	5314.29	5306.71	5298	5270.57	5232.29	5191.14	5135.43	5077	5028.86	4961.29	4903.71	4853.14	4804	4760	4722.43	4680.14	4670.29	4647.71	4628.43	4618.14	4602.14	4581	4567.57	4537.14	4538.57	4543.43	4540.14	4556.43	4565.14	4569.86	4584.29
M2	HV	4752	4723	4715	4674.14	4646.43	4619.57	4591.57	4584.14	4568.14	4541.57	4532.43	4523.14	4520.43	4529.43	4520.14	4527.71	4535	4535.14	4537.57	4548.71	4541.71	4542	4534.43	4521.14	4506.86	4496.86	4460.14	4434.57	4410.14	4388.86	4374.71	4362.14	4349.29	4366.86	4370.71	4370.43	4370.43	4382.29	4389.86	4401.86	4395.71	4408.14	4431.86	4449.29	4464	4488.86	4503	4514.43
M3	HV	6854	6907	6779	6788.86	6757.86	6732.57	6715.57	6708.57	6696.71	6691	6682.57	6683.29	6674.86	6678.57	6684.57	6690	6691	6693.71	6697.29	6710	6704.86	6692.86	6666.71	6650.14	6622.71	6604.29	6553.86	6518.57	6486.57	6465.71	6429.86	6410.57	6384.14	6387.57	6383.43	6372.57	6370.57	6385	6384.43	6402.14	6404.14	6423.14	6449.43	6473.14	6497.14	6523.57	6540.43	6566.14
M5	HV	4714	4677	4683	4673	4669.14	4660.71	4654.43	4646.29	4644.43	4640.14	4639	4633.29	4631.14	4641.29	4631.29	4635	4629.71	4623.29	4620.86	4631.71	4608.86	4592.86	4573.57	4551.86	4524.14	4492.86	4448.29	4413.29	4384.43	4348	4312.14	4290	4261.14	4250.86	4239.71	4219.86	4211.14	4209	4196.57	4198.57	4181.14	4175.86	4193.29	4207.14	4212.29	4221.29	4230.71	4234.29
M6	HV	3477	3464	3409	3400.43	3383	3358.29	3343.29	3326.57	3325.57	3307.57	3304.57	3288.29	3283.29	3276.71	3268.29	3253.57	3252.29	3232.14	3230.86	3229.57	3212.43	3195	3179	3158	3143	3125.29	3100.86	3083.86	3077	3065	3049.29	3042.86	3027.57	3026.14	3026.14	3012.57	3011.71	3013	3002.29	2999.14	2989.86	2988.14	2998.43	3005.29	3014.57	3026	3031.14	3035.57
M7	HV	2802	2752	2720	2735.57	2718.43	2707	2699.43	2692.43	2689.71	2669.14	2654.86	2647.29	2630.71	2623.57	2614.57	2601.43	2602.71	2588	2581.14	2591.57	2582.29	2572.14	2569	2554.29	2551.29	2547.43	2530.29	2524.43	2520.43	2507.29	2500.86	2502.43	2489.43	2497.86	2494.86	2488	2490	2497.57	2493	2498.14	2491.29	2494	2506.29	2516	2518.71	2528	2535.43	2541.14
M9	HV	3506	3462	3479	3436.14	3410.29	3382.86	3354.29	3336.86	3312.29	3293.29	3275.57	3260.29	3252.86	3240.43	3220.29	3216	3203.29	3195.43	3191.43	3192.29	3175.86	3165	3138.29	3114.57	3087.57	3061.43	3020.43	2998.71	2972.71	2949.71	2936.43	2932.43	2913.14	2921.57	2922.71	2914.71	2914.43	2912.57	2896.57	2896	2874	2878	2878.29	2878.57	2883.43	2893.14	2900	2908.86
M10	HV	4076	4051	4012	4007.57	3981.86	3962.57	3938.57	3928.57	3916.71	3902	3884.43	3877.57	3866.29	3876.86	3870	3864.57	3871.71	3875.43	3876.71	3889.43	3879.71	3865.43	3856.43	3819.43	3785.43	3754.71	3703.86	3662.29	3629.57	3585	3557	3538	3507.43	3498.71	3478	3466.14	3452	3445	3429.57	3427.29	3413	3410.29	3412.71	3421.43	3425.71	3431.14	3432.57	3433.86
M11	HV	5292	5244	5185	5210.29	5185	5161.43	5156.29	5130.14	5116.57	5106.57	5100	5092.71	5092.71	5082.71	5080	5065.29	5044.57	5025.86	5008.71	4992.86	4959.43	4920.29	4892	4852.14	4805.14	4767.29	4711.86	4667.29	4634.14	4585.29	4555.57	4525.71	4479.29	4466.57	4445.29	4414.57	4400.71	4390.71	4376	4373	4357.57	4361.71	4374.43	4391.29	4393.71	4399.43	4419	4433
M13	HV	29495	29581	29575	29629	29675.6	29713	29737.7	29785	29858.1	29906	29980.4	30056.1	30139.6	30248	30313.7	30368.1	30416.7	30468.6	30477.9	30481.1	30483.1	30470.7	30451.4	30432.4	30379.3	30358.1	30300.9	30241.6	30220.6	30161.9	30141.4	30138.1	30121.6	30192.4	30258.4	30333.7	30451.6	30561.7	30712.7	30885.6	31029.1	31225.4	31416.3	31610.9	31795.3	31951.6	32132.7	32317.3
M14	HV	4959	4909	4875	4901.43	4891.14	4873.57	4872.57	4864.71	4860.14	4849.86	4843.86	4838.14	4848.43	4851.43	4854.43	4856.29	4852.29	4854.14	4866	4859.43	4841.71	4817.57	4779.86	4744.71	4707.71	4650.71	4594.57	4538.29	4489.86	4450.71	4404.29	4362.14	4324.29	4310.43	4293.57	4271	4256.29	4254.57	4247	4244.86	4231	4233.14	4244	4247.57	4262.29	4258.29	4265.14	4276.57
M15	HV	3760	3779	3776	3714.43	3689.29	3663.57	3639.86	3620.29	3600.71	3589.57	3581.14	3571.86	3561.71	3550.29	3536.71	3524.14	3509.29	3490	3480.71	3479.43	3471.29	3455.43	3445.71	3430.14	3409.29	3404.43	3374	3347.14	3339.57	3332.71	3325.14	3332.14	3311.43	3327.71	3330.43	3331.29	3328.57	3328.29	3320.43	3329.14	3318	3326.43	3330	3335.43	3346.86	3359.29	3372.43	3378.43
M17	HV	3854	3783	3816	3781.57	3765	3751.14	3727.43	3718.57	3709.71	3689.14	3673.57	3659.43	3651.29	3653.14	3638.14	3624.43	3620.86	3608.71	3603.71	3602.86	3579	3568.71	3547.57	3515	3493.29	3463.43	3418.43	3388	3348.57	3321.43	3302.86	3281.57	3247.86	3254.29	3246.43	3238.29	3231.71	3223.86	3216.29	3219.29	3193.29	3190.57	3199.71	3204.57	3211.43	3222.29	3230.14	3236.57
M18	HV	3966	3907	3867	3836.29	3802	3771.86	3743.86	3726	3718.14	3693.43	3670.57	3655.86	3638.43	3635.71	3625.57	3615.14	3622.43	3629.57	3643.43	3671.71	3671.14	3659.43	3648.86	3626.57	3596.57	3564.86	3506.71	3469.71	3444.71	3417.86	3386.71	3372.86	3340.71	3344.14	3330.14	3316.86	3303.57	3300.86	3284.29	3282.43	3259.71	3255	3251.43	3247.57	3246.43	3251.29	3253	3258.14
M19	HV	2745	2731	2688	2692.57	2679.43	2664.86	2655.29	2648.43	2646.14	2634.86	2625.29	2609	2598	2592	2575.14	2563.29	2562.43	2541.71	2539.86	2536.43	2515.57	2504.43	2484.57	2462.57	2453.71	2445.86	2424.29	2423.14	2414	2408.57	2402.29	2398.14	2384.71	2399.43	2392.57	2393.14	2389.29	2388.14	2383.57	2385	2370.86	2384.29	2389.71	2396.57	2404.57	2415.43	2422	2432.14
M21	HV	8214	8178	8102	8138.71	8122.14	8115.29	8123.43	8109.86	8133.14	8145.57	8147.14	8160.14	8176.14	8184.29	8193	8188.14	8195.86	8191.29	8196.14	8179.14	8166.29	8153.71	8124.14	8098	8070	8027.43	7989.29	7942	7908.29	7874.57	7827.57	7808.29	7779.14	7775.14	7766	7758.71	7752.14	7773	7775.14	7788.14	7787.57	7821.71	7849.43	7885.86	7914.43	7936.29	7973.57	8006.14
M22	HV	4565	4559	4521	4504.86	4497	4485.71	4480.29	4478.29	4483.43	4491.29	4494	4488.86	4494	4493.71	4500	4507	4498.57	4496.57	4505	4510.71	4509.14	4498	4492.43	4475.57	4459.29	4435	4402.29	4385.71	4358.86	4330.86	4329.43	4319.43	4311.14	4332.43	4321	4329.86	4335.71	4329.29	4336.86	4347.43	4325.86	4352.29	4364.57	4383.14	4415.71	4429.86	4449.43	4478.29
M23	HV	12019	11961	12001	12016.7	12012.9	12013.7	12013	12014	12022.7	12038.7	12061.7	12076.4	12096.9	12135.7	12166.4	12204.4	12235.4	12239.9	12279.4	12320.1	12333.4	12334	12335.3	12326.3	12311.6	12275	12229.1	12190	12143.9	12107.3	12057.9	12038.6	12030.3	12044.4	12053.1	12087.3	12121.7	12178.3	12211.7	12274	12326.7	12396	12462.1	12528.4	12597.1	12675.4	12734.1	12790.3
M25	HV	2872	2849	2817	2801.43	2778.29	2756.29	2740.29	2718.29	2701.43	2690.29	2672.71	2658.14	2639.14	2620.86	2604.57	2591.71	2579.43	2561.43	2549.43	2547.57	2534	2513.29	2496.71	2472.29	2459.71	2449.71	2426.29	2409.43	2401.86	2389.14	2383.43	2377.86	2357.14	2365	2361.14	2356	2351.57	2348.57	2331.71	2332.57	2316	2316	2322	2325.29	2328.86	2340.43	2341.14	2340.86
M26	HV	4548	4405	4428	4384.86	4352.57	4326.86	4303.71	4289.86	4280.86	4269.14	4245.71	4224.14	4217	4207.86	4191.29	4182.57	4174.14	4175	4171	4173.43	4162.57	4154.43	4142	4122	4095.57	4079.71	4042	4010.71	3979.71	3944.14	3915.86	3890	3841.71	3835.43	3807.43	3782.43	3758.71	3739.43	3714.43	3711.14	3673.86	3667.29	3659.14	3658.29	3648.71	3647.14	3637.14	3639.86
M27	HV	3648	3595	3642	3618.29	3608.86	3601.29	3587.29	3567.14	3566	3553.14	3542	3531.14	3526.43	3527.71	3519	3511.43	3507.71	3497.14	3495.14	3496	3475.57	3462.86	3438.14	3414.43	3389.71	3363.43	3330.29	3303.14	3281.43	3260.43	3236	3226	3198	3191.14	3178.71	3167	3159.14	3161.86	3150.43	3149.29	3137.14	3139	3134.57	3137.57	3135.14	3133	3148.57	3146.14
M29	HV	3726	3722	3681	3691.14	3679.43	3668.57	3660.57	3640.14	3637.43	3624.86	3621.29	3606.43	3597	3598.71	3588.71	3580	3580.57	3566.71	3565.57	3566.86	3541.29	3529.29	3511.86	3483.29	3468.43	3450.29	3407.43	3385.14	3364	3337.71	3319.57	3304	3278.43	3284.14	3278.14	3271	3269.29	3272.86	3257.14	3256.29	3241.57	3237.57	3239.57	3242.86	3244.43	3254.71	3267.71	3274
M30	HV	4133	4069	4065	4060.14	4043.86	4031	4025.86	4009	4005.57	3995.29	3993.86	3981.86	3971.29	3955	3951.71	3945.71	3944.43	3934.71	3942.71	3950.29	3951.57	3934.43	3918.71	3891.43	3862.57	3837.29	3802.57	3767.57	3747.43	3725.57	3695.43	3683.29	3654.43	3653.86	3642.43	3630.57	3616.71	3631.71	3622.43	3622.71	3605.57	3610.14	3613.43	3632.43	3633.29	3646.29	3656.29	3668.57
M31	HV	5265	5223	5212	5231.71	5227.14	5222	5216.29	5198.71	5204.29	5199.14	5198	5187.43	5187.14	5199.86	5204.14	5199.86	5199	5191.43	5189.71	5202.29	5184.14	5182.71	5174	5161.57	5140.57	5137.57	5111.43	5102.14	5086.71	5060.71	5044.71	5047	5025.29	5029.43	5026	5020.86	5029.71	5038.71	5044.86	5062.86	5066.14	5077.29	5097.43	5124.71	5141	5159	5178.29	5196.71
M33	HV	5029	4984	4986	4976.71	4964.86	4956.86	4953.29	4937.71	4935.86	4931.29	4927.43	4914	4907.86	4898	4907.29	4896.57	4881.29	4873.14	4874.86	4868.86	4854	4818.14	4777.14	4737	4679.57	4622.14	4561.29	4491.14	4437.29	4405.29	4355.29	4325.71	4286.86	4267	4251	4221.43	4189.86	4185.71	4167	4144.71	4121.57	4116.43	4121.57	4126.43	4125.86	4125	4141.57	4149
M34	HV	4282	4247	4242	4195	4166.71	4137.71	4110.43	4094	4075.86	4055.86	4029.71	4018.57	4001.71	3991.71	3990.14	3989	3977.57	3979.71	3978.57	3984.86	3971.29	3943.57	3915.14	3886	3854.57	3815.14	3771.29	3737.57	3698.71	3673.71	3643.29	3617.43	3592.14	3589.43	3569.86	3566	3546.86	3548.29	3539.86	3533.71	3506	3508.14	3497.29	3500.57	3498.14	3496.71	3495.86	3504.86
M35	HV	3730	3648	3675	3670.43	3654.43	3645.71	3644.86	3641.71	3649.43	3634.43	3627.29	3617.43	3615.29	3600.86	3582.86	3573.86	3574.71	3559	3556.29	3547.57	3533.43	3512.57	3481	3445.14	3420.43	3386.29	3349.86	3321.14	3287.71	3263.86	3239.14	3210	3183	3179.29	3152.29	3145.14	3127.71	3119.71	3110.29	3106.57	3081.86	3090.86	3089	3087.14	3092.57	3098.86	3104.57	3116.71
M37	HV	5663	5627	5649	5631.29	5626.43	5624.43	5618.29	5619.57	5616	5612.14	5608.86	5594.71	5582	5593.43	5581.57	5584.86	5577.86	5573	5582.14	5590	5563	5552.43	5528.29	5498.86	5483.86	5453.14	5420.57	5396.14	5380.29	5360.14	5348.86	5337.57	5323	5337.86	5339.71	5334.57	5355.71	5370.57	5374	5391.86	5389.14	5400.57	5422.57	5426.14	5449.57	5472.14	5496.29	5512.14
M38	HV	4375	4327	4310	4326.29	4319.71	4313.71	4327.57	4323	4337.14	4335.29	4340.71	4336.43	4340.29	4331.14	4324.86	4325.29	4324.43	4317.57	4321.86	4336	4321.57	4309.43	4291	4262.14	4230.29	4190.43	4136.57	4098	4062.57	4012.57	3979.43	3952	3922.86	3918.86	3905.71	3891.86	3883.43	3882.14	3876.43	3873.43	3854.43	3849.29	3857.14	3867	3870	3883.14	3891	3901
M39	HV	3525	3532	3513	3525	3521.14	3517.14	3509	3508	3516	3497.14	3485.71	3480.29	3470.14	3470.14	3468	3459.57	3467	3464	3470	3484.71	3479.86	3460.71	3444.14	3421.29	3402	3386.14	3351.86	3332.57	3317.71	3301.43	3281.29	3276.43	3246.57	3254	3242.57	3238.14	3231.57	3243.86	3236	3242	3225.86	3242.43	3253.86	3265.86	3278.57	3294.29	3301.57	3314.71
M41	HV	9072	8912	9009	9007.86	9000.71	9019.71	9020.29	9025.29	9033.43	9043.43	9042.71	9052.57	9060.14	9066.43	9083	9098.29	9106.14	9107.71	9122.57	9120.71	9121.43	9094.14	9060.43	9036.29	9021	8978.14	8950.14	8913	8896.43	8881.14	8861	8836.57	8838.71	8848.86	8857	8875.86	8881.86	8892.43	8931.29	8938.86	8957.29	8998.86	9025.14	9075.14	9126	9164.29	9213	9256.71
M42	HV	3694	3627	3606	3563.86	3519	3491	3462.86	3446	3435.71	3424	3404	3407.86	3387.29	3376.57	3360.86	3342.86	3327.14	3312.14	3295.57	3299.86	3286.86	3272.14	3256.43	3238.43	3225.43	3212.57	3190	3178.86	3161.43	3154.57	3131.43	3135.14	3123	3121.43	3109.43	3105.14	3089.71	3099.57	3082.71	3074.29	3059.29	3061.57	3059.43	3073.57	3074.14	3079.14	3088	3101.14
M43	HV	3477	3428	3460	3451.86	3449.14	3447.43	3451.43	3453.29	3446.57	3451.14	3444	3434.43	3435.57	3420.71	3407.43	3401.71	3388.71	3376.57	3376.29	3376	3366.14	3360.43	3344.86	3336.14	3336.14	3323.43	3302	3292.29	3274.86	3276.86	3267.86	3255.86	3248.86	3259.43	3258.57	3263	3252.29	3251.57	3249.86	3255.71	3234.14	3248.86	3252.57	3268.71	3290.43	3296.43	3305.71	3328.29
M45	HV	6199	6135	6186	6208.43	6211.71	6216.29	6232.29	6243.43	6253.29	6260	6257.29	6263	6284.14	6283.14	6282.43	6298.43	6301.43	6297.71	6306.14	6311.14	6299.43	6296.71	6266.57	6226.86	6200.43	6162.86	6106	6065.71	6019.43	5981.29	5955.57	5928.14	5896.71	5895.29	5883.43	5866.57	5861.71	5863	5852.43	5878.43	5862.14	5872.43	5889.29	5909.14	5930.71	5960.57	5953.57	5989.43
M46	HV	5001	5077	4974	5021.14	5017	5004.71	5007.43	5007.71	5004.71	5009	5006.86	5007.43	5008.29	5017.57	5017.57	5024.43	5027.14	5016.29	5007.29	5003.14	4973.43	4948.71	4915	4863.71	4830.29	4799.86	4752.43	4716.57	4676.14	4631.86	4608.71	4587.29	4561	4561.14	4546.29	4529.86	4525	4516.57	4502.71	4502.43	4485.57	4489.57	4497.29	4512.43	4523.29	4540	4551.86	4565.29
M47	HV	3083	3041	3028	3022.86	3005	2987.71	2978.14	2967.29	2957.57	2936.57	2925.14	2907.43	2897	2880.43	2863	2844.43	2833	2809.86	2802.86	2798.86	2778	2758.43	2744.14	2723.57	2709.14	2698.43	2674.14	2670	2665.71	2649	2634.86	2639.71	2622.43	2631.71	2620.57	2613.43	2616.71	2624.86	2606.43	2611.57	2592	2599.43	2613.57	2619.29	2623.14	2635.86	2630.43	2637.29
M49	HV	4833	4771	4814	4789.29	4792	4795.43	4786.57	4781.43	4782.86	4782.86	4771.71	4754.43	4740.57	4733.43	4726.71	4727.43	4722.43	4724.57	4723.14	4731.29	4725.57	4710.86	4692.71	4675.43	4646.71	4624.43	4592.14	4569	4547.29	4522.86	4497.29	4489	4469.43	4464.57	4458.43	4452.43	4448.86	4461.29	4453.71	4473	4474.57	4481.29	4489.43	4501.14	4511.86	4529.86	4534.29	4546
M50	HV	8180	8233	8263	8229.29	8239	8251	8261.43	8264.57	8278.43	8309.14	8316	8331	8331.71	8345.29	8352.14	8369.86	8373.43	8389.71	8417.14	8443	8434.86	8430.71	8410	8374.14	8345.29	8300.43	8250.71	8211	8179.57	8160.57	8142.86	8126.86	8109.71	8124.57	8136.71	8149.71	8161.14	8187.29	8210.14	8245	8263	8300.29	8348.43	8389.71	8436.43	8480.14	8502.43	8535
M51	HV	3844	3789	3791	3802.86	3793.43	3786.57	3787.43	3780.14	3777.71	3778	3775.86	3770.14	3777.86	3780	3780.57	3786.43	3785.29	3773.86	3779.71	3782.14	3759.57	3746.43	3720.43	3695.43	3673.57	3647.29	3614.43	3600.29	3572.29	3557	3537	3525.71	3511.29	3509	3490	3485.71	3477.57	3477.57	3471.86	3470.29	3460.29	3472	3482.57	3495.14	3507.57	3520.29	3529	3540.71
M53	HV	4504	4474	4537	4532	4536.71	4535.29	4541.71	4539.71	4545.71	4550.57	4533.71	4532	4546.71	4541.86	4537	4532.71	4528.14	4530.57	4530.86	4517.57	4500.14	4484.43	4454.43	4424.86	4394	4359.29	4328.86	4303.86	4273.43	4252.29	4234	4212.14	4192	4185.43	4165.86	4152.29	4141.71	4133.29	4135.29	4135.29	4122.29	4128.86	4139.71	4147	4163.29	4163.86	4173.57	4189
M54	HV	7019	7082	7017	7053	7059.29	7041	7045.43	7040.86	7047.86	7046.86	7053.86	7059.86	7086.86	7098.29	7097.43	7098.57	7105.29	7103.71	7103.43	7090.86	7079.71	7060.71	7042.43	7022.57	6995.14	6963	6925.86	6890.14	6874.71	6850.86	6826.43	6810.43	6798.29	6809.71	6817.14	6811.43	6811.14	6822.57	6832.86	6846.71	6851.57	6868.43	6897.71	6930.57	6970.86	7011.86	7043.86	7087.57
M55	HV	19067	19044	19158	19139.9	19167.3	19200.4	19233.9	19270	19299.6	19360.3	19398.3	19451	19508.6	19540.9	19584.9	19638.7	19661.4	19691.1	19713.4	19739.3	19756.1	19755.3	19744.4	19732.3	19723	19707.3	19662.4	19623	19600.7	19576.7	19570.7	19564.7	19572.3	19616.9	19666.1	19711.9	19768.7	19854	19945.6	20028.4	20093.4	20203.1	20315.3	20433.7	20538.9	20641.1	20756.9	20890.9
M57	HV	6270	6302	6277	6289.29	6293	6285.14	6288.71	6295.14	6300.86	6306.29	6307.71	6312.71	6323.86	6326	6320.29	6323.57	6317.86	6310.43	6312	6320.43	6314.43	6313.14	6304.43	6288.14	6276.71	6257.43	6216.43	6203.14	6166.14	6139.43	6118.71	6106	6079.57	6096.57	6082.43	6091.43	6094.43	6099.14	6099.43	6128.29	6125.86	6155.71	6184.71	6209.43	6255.86	6289.57	6296.57	6319.43
M58	HV	5296	5311	5332	5289.57	5290.86	5277.57	5270.71	5264.43	5270.43	5267.86	5262.14	5251.57	5258.57	5251.86	5242.71	5225	5217.14	5210	5205.43	5201.86	5188.71	5179.14	5167	5150.14	5123.86	5111.29	5080.57	5061.57	5032.71	5018.29	4998	4993.29	4969.86	4969.57	4969	4963.57	4959	4979.29	4983.14	4992.71	4992.57	5001	5027.71	5045.29	5059.43	5073.57	5090.43	5108
M59	HV	28999	28930	29136	29104.3	29140.4	29190.7	29230.9	29296.4	29361.7	29422.3	29476.3	29557.6	29656.9	29727.6	29800.3	29875.9	29951.4	30023.1	30081.3	30101.6	30129.3	30128	30135.9	30118.4	30112.7	30076.6	30044	30001	29983.6	29957.4	29938.1	29941.4	29960.4	30038.1	30120.9	30184.1	30289	30418.4	30532.3	30683.9	30796.7	30954.9	31132.7	31311.9	31488.4	31682.3	31854.9	32031.4
M61	HV	7727	7734	7719	7716	7717.29	7716.29	7722.57	7735.29	7744.29	7759.71	7766.29	7768	7772	7782.86	7802.71	7812.43	7807.86	7819.86	7824.14	7833.43	7818.71	7797.86	7771.43	7758.86	7729.14	7716.71	7698	7671.43	7652.57	7642.86	7614.86	7607.57	7595.57	7601.86	7618.71	7622.57	7631	7653.29	7662.57	7691.71	7697.14	7724.57	7754.71	7791.43	7841.43	7889.71	7928.71	7967
M62	HV	3100	3077	3055	3052.71	3041.29	3029.14	3025.29	3013.86	3006.71	2989.14	2981	2968.29	2951.71	2936	2924	2914	2905.29	2897.43	2893.29	2899.29	2891.14	2880.29	2868.57	2860.14	2844.14	2838.29	2814.57	2801.71	2786.14	2776.14	2762.29	2759.86	2744	2758.43	2754.71	2758.29	2759.57	2760.57	2756.43	2756.43	2737.14	2743.57	2749	2750.86	2763.71	2762.14	2762.71	2778.71
M63	HV	3606	3570	3528	3553.14	3541.29	3535	3529.29	3521.14	3525.29	3510.86	3501.57	3491.71	3477.86	3475.43	3475.71	3461.57	3460.29	3450.86	3448.14	3460.14	3450.14	3431.71	3411	3387.86	3363.29	3341.29	3299.43	3264.29	3241.14	3221.86	3195.14	3183.57	3154.43	3153.57	3148.14	3130	3121.57	3128.43	3114.29	3119.29	3100.57	3100.86	3107.86	3109.29	3099.43	3106.71	3114.29	3126
M65	HV	3283	3235	3298	3267.57	3264.86	3268.43	3259.43	3259.43	3254.57	3257.29	3257.29	3248.57	3241	3245.14	3232.14	3232.43	3227.29	3216.43	3223.29	3224.29	3211.29	3208	3192.14	3178	3172.29	3153.71	3132.29	3124.57	3106.14	3098	3091.29	3083.43	3072.29	3085.29	3073.71	3080	3082	3081.71	3073	3077.14	3065	3079.29	3086.57	3094.71	3112.29	3128	3141	3156.71
M66	HV	14318	14356	14448	14426.7	14444.1	14478.4	14495.6	14520.3	14531.1	14561.1	14607.1	14649.9	14693.6	14758	14806.4	14862.1	14889	14910.4	14936.7	14959	14935.3	14934.7	14899.6	14873.7	14857.4	14832.1	14768.3	14726.1	14683.3	14679.3	14650.3	14633.1	14638.1	14669.4	14706.1	14746.9	14789.7	14859.6	14894.3	14948.3	15004.9	15071.4	15126	15202.1	15261.3	15351.3	15442.1	15515.7
M67	HV	3962	3911	3937	3913.29	3896.71	3884.71	3876.86	3863.29	3853.57	3844.29	3834.86	3824.29	3820	3813	3804.57	3805.57	3804	3793.43	3796.14	3790.43	3769.14	3736.57	3692	3647.14	3612.86	3562.86	3512.86	3465.57	3437.29	3410.43	3386.29	3351.29	3329.29	3327.86	3311.86	3299.43	3289.86	3279.43	3276.86	3270.86	3250	3258.43	3254.86	3251.71	3263.71	3270.57	3273.86	3281.43
M69	HV	4305	4253	4272	4271	4258.43	4256.86	4254.14	4250.86	4244.29	4228	4209.57	4206.57	4194.57	4185.86	4178.29	4171.71	4169.86	4171.29	4158.57	4163.43	4149.57	4127.57	4107.29	4082	4052.57	4040.57	3995	3966	3947.57	3924.14	3900.57	3887	3851.14	3857.86	3850	3832.29	3829.29	3822.14	3807	3810.57	3792.71	3787.43	3796.14	3794	3807.29	3823.57	3830.86	3836.57
M70	HV	21397	21431	21515	21517.3	21566.1	21624.3	21669.1	21742.6	21801	21871.4	21913.1	21989.3	22057.9	22129.9	22187.1	22254	22295	22372.1	22401.7	22433.4	22453	22444.6	22436.4	22409.9	22371	22351.7	22306.4	22278.4	22276.6	22255.4	22265.1	22279.7	22301.9	22354	22389.3	22451.1	22529.4	22630.9	22728.4	22841.4	22946	23075.7	23201.3	23326.3	23452.6	23592.3	23697.1	23843.7
M71	HV	5235	5191	5206	5132	5093.71	5055.14	5009.29	4978	4951.71	4909.86	4878.29	4842.14	4815.29	4796	4773.43	4744.57	4730.14	4705.43	4701	4693	4663	4629.43	4596.29	4559.14	4523.57	4483.86	4430.71	4396.29	4360.29	4330.43	4297	4283.43	4257.14	4260.29	4251.86	4239.43	4234.86	4237.57	4225.86	4225	4197.86	4191.29	4196.43	4200.43	4207.43	4216.43	4218.86	4227.57
M73	HV	9740	9747	9707	9790.29	9810.86	9829.14	9861.71	9880.57	9896.43	9934.14	9957.57	9985.86	10013.3	10040.6	10077.1	10117	10139	10151.4	10168.9	10196	10189.7	10177	10145	10124.4	10108.7	10088.6	10036.7	10006	9959.86	9924.86	9880	9869.71	9842	9856.29	9868	9890.71	9920.57	9956.43	9978.71	10017	10033.1	10062.7	10093.1	10141.7	10200.1	10247.9	10294	10347.7
M74	HV	3604	3618	3595	3624.43	3630.71	3633.71	3640	3644.57	3652.71	3649.14	3654	3662.14	3662.86	3675.86	3678.29	3678.57	3685	3675	3657.86	3655.43	3628.57	3598.14	3579.57	3543.71	3516.71	3498	3457.29	3426.86	3401.57	3366.29	3333.14	3313.29	3275.86	3270.43	3253.57	3231.86	3215.29	3215	3199.57	3190.29	3169.29	3164.57	3169.71	3165.86	3158.29	3153.71	3159.43	3153.29
M75	HV	5530	5505	5505	5517.43	5508.43	5510.57	5509.71	5509.71	5520	5523	5521.14	5524.71	5525	5530.43	5523.14	5506.14	5493.29	5466.14	5455	5426.14	5374.29	5328.86	5270.14	5208	5159.29	5081.57	5018.86	4961.71	4886.43	4832.57	4775.14	4720.86	4672.14	4635.71	4593.71	4556.71	4513.57	4484.29	4443.43	4426.29	4386.86	4377.57	4382.57	4382.29	4374.71	4376.43	4364.43	4364.43
M77	AH	19426	19365	19301	19375.6	19382.1	19401	19433.6	19470.3	19498.9	19546.1	19586.9	19631.1	19670.4	19716.3	19774.4	19839.7	19889.4	19935.7	19964	20015.7	20038	20033.1	20020.6	20005.9	19996.6	19967.1	19915.7	19884.9	19849.7	19810	19775.6	19754.4	19763.4	19789	19821.9	19871.6	19958.3	20032.7	20110.7	20224.3	20324.6	20434.9	20544.7	20643.7	20778.6	20885.9	20989.7	21090
M78	AH	7470	7436	7394	7353.29	7321.43	7294.71	7269.14	7244.14	7228.57	7205.43	7191.86	7173.71	7150.71	7144.71	7137.86	7136.86	7141.14	7139.29	7148.86	7164	7154	7140.71	7120.86	7086.71	7051.86	7017.29	6965.14	6924.43	6890.14	6856.71	6830.86	6811.57	6774.86	6783	6778.29	6779.14	6775.86	6778	6779.71	6798.43	6788.71	6801.71	6823.71	6849.57	6880	6905	6934.71	6966.14
M79	AH	3623	3551	3536	3497.43	3469.71	3442.86	3422.71	3399.71	3387	3379.71	3367	3347.71	3338.71	3332.43	3321.29	3315	3311.14	3305.71	3306.57	3319.29	3304.43	3300	3288	3271.71	3259.14	3249.14	3218.57	3205.71	3181.57	3163.43	3150.43	3139.29	3120.71	3125.57	3114.43	3111.14	3112.71	3111.57	3104.29	3101	3083.86	3091.29	3106	3104.14	3111	3118	3124.57	3133.86
M81	AH	4573	4529	4540	4492.57	4466.71	4440.57	4415.57	4398.14	4390.86	4369.71	4355.86	4338.71	4330	4324.29	4310.14	4309	4309.71	4317	4327.86	4340.71	4337.57	4330	4315.57	4303.43	4269.57	4253.86	4215.57	4182.14	4159	4131	4103.71	4094.43	4062.14	4069.43	4067.14	4057.14	4050.14	4052.86	4049.86	4063.86	4048.57	4053.57	4068.71	4080.43	4089.14	4103.29	4110.14	4120.86
M82	AH	3795	3745	3720	3717.29	3691.71	3665.43	3650.86	3625	3616	3603	3590.43	3579.57	3573.57	3564.86	3557	3547.29	3531.43	3518.71	3513.86	3518.71	3503.43	3495	3471.29	3450.14	3431.29	3400	3355.71	3322	3280.14	3259.71	3234.71	3208.14	3185.29	3185.29	3172.57	3169.57	3151.14	3141.71	3133.86	3129.29	3109.71	3115.71	3115.71	3117.57	3126.43	3127.71	3133.43	3138
M83	AH	25672	25725	25888	25755.3	25777.9	25807.7	25810.7	25866.1	25898.6	25953.3	25982.4	26039.4	26096.9	26167.3	26231.6	26309	26366.9	26414.1	26446.1	26477.9	26496.3	26475.4	26463.4	26426.1	26415.6	26390.6	26347.1	26305.4	26275.3	26245.4	26232.1	26234.9	26246	26318.3	26368	26441.1	26542.4	26643	26740.7	26868	26975.9	27123.4	27284.9	27435.7	27603.7	27772.6	27920.4	28040
M85	AH	10497	10386	10424	10424	10408.4	10410.4	10418.4	10434.3	10442.1	10459.7	10466.9	10485.1	10502.1	10518.4	10532.3	10560.9	10575.6	10595.4	10621.7	10646.6	10663.7	10660.7	10647.1	10642	10611.9	10607.3	10573	10545	10524	10499.7	10479	10467.3	10424.3	10446	10447.9	10462	10483.6	10514	10551.4	10605.9	10644.4	10709.9	10779.7	10832.1	10895	10948.6	11003.1	11039.6
M86	AH	11256	11240	11242	11244.4	11246.9	11245.3	11236.9	11232.3	11237.4	11241.4	11249.1	11243.7	11244.6	11273.7	11290	11304.1	11306.9	11308.4	11337.7	11360.6	11343.1	11330.6	11313.1	11298.4	11285.4	11245.3	11203.1	11174.9	11141.4	11100.7	11070.9	11036.9	11022.7	11024.9	11013.7	11026.6	11053.4	11093.1	11125.1	11153.4	11188.7	11259.4	11299.6	11366	11413.6	11484.9	11540.3	11591.7
M87	AH	12277	12292	12232	12291.3	12302.4	12305.4	12313.9	12327.1	12340.6	12359.1	12360.7	12376.6	12402.4	12428.7	12447.7	12478.6	12494	12513.9	12540.1	12564.6	12572.4	12586.6	12568.7	12556	12542.1	12521	12484.9	12467.3	12431.4	12421.1	12408.6	12413.4	12405.3	12430.6	12453.6	12477.3	12534	12587	12624.6	12686.4	12729.1	12789.9	12858.3	12921.4	12997.9	13062.7	13132.3	13212.7
M89	AH	6178	6072	6034	5997.29	5938.43	5888.14	5836.71	5774.43	5728.57	5683.43	5640.57	5608.14	5587.43	5573	5555.71	5557.29	5550.43	5557.71	5559.43	5562.71	5562.43	5557	5520.57	5486.43	5445.43	5406	5350.57	5293.29	5240.29	5209	5167.86	5142.86	5103.43	5086	5062.43	5050.43	5031.71	5029	5013	5008.43	4996	4999.43	4997.86	4994.14	4996.14	5002.57	5004.14	5006
M90	AH	2766	2771	2733	2744.86	2734.71	2716.29	2707.57	2696.43	2683.86	2676	2657.86	2645.14	2645.43	2639.43	2632.43	2626.43	2618.43	2614.14	2616.86	2619.29	2605.71	2596.14	2590.43	2577.43	2566.71	2552	2529.14	2527.57	2519.71	2508	2501.43	2502	2491.14	2506.14	2496.57	2493.29	2488.43	2491.71	2479.29	2483.86	2463.71	2471.57	2477.29	2481.14	2485.29	2494.14	2495.86	2505.43
M91	AH	4552	4559	4518	4455.14	4424.14	4383.71	4350.71	4328.71	4329.29	4318.43	4303.14	4294.43	4289.57	4291.57	4288	4278	4275.29	4278.29	4278.57	4294.57	4289.86	4273.86	4251.29	4218.57	4183.86	4156.14	4100.14	4052.14	4005.71	3968.71	3929.29	3908	3864.57	3852.29	3826.43	3810	3794.57	3782.14	3753.86	3744.57	3718.57	3710.71	3710.29	3706.14	3713.14	3716.14	3718.57	3721.29
M93	AH	3875	3827	3812	3792.86	3768.29	3746.29	3734.86	3719.86	3722.14	3722.57	3719.14	3708.86	3709.14	3708	3691.71	3678.57	3665.86	3651.71	3656.86	3660.57	3635.86	3625.86	3615.57	3597.57	3585	3567.86	3537	3533.71	3514.57	3494.14	3482.86	3481.29	3460.43	3474	3467.57	3472.57	3480	3486.71	3474.43	3488.86	3471.71	3471.71	3479.29	3483.57	3494.43	3510.43	3509.29	3521.29
M94	AH	5252	5170	5197	5151	5127.57	5101.43	5078.57	5066.71	5060.43	5050.86	5040.86	5038.14	5047.14	5049.57	5042.14	5042.71	5044.43	5036	5036	5049.86	5053.14	5044	5033.14	5030.14	5019.29	4998.71	4957.14	4936.43	4919.57	4903.57	4884	4874.43	4858.14	4875.57	4859.86	4864.14	4860.57	4867.86	4867.57	4884.29	4875.29	4897.86	4915.29	4930.57	4954.29	4982.57	4996.29	5017.29
M95	AH	6085	6066	6116	6079.29	6080.43	6070.43	6070.86	6070.71	6069.43	6076.86	6074.43	6074.43	6087.14	6076.86	6066.71	6056.86	6032.43	6028.86	6004.29	5986.43	5953.86	5928	5883.14	5841.29	5791.86	5748.71	5691.29	5653	5599.57	5570.86	5523	5481.43	5442.57	5434.14	5401.71	5394.86	5366.86	5364.86	5354	5357.86	5325	5340.29	5337.29	5347	5369.57	5376.57	5378.71	5409.71
M97	AH	6235	6157	6194	6191.43	6184.71	6182.29	6186.29	6191.71	6207.86	6217.14	6213.43	6221.57	6243.29	6253.86	6262	6268.71	6270	6284.14	6301.86	6305.71	6304.14	6293	6279.43	6272.14	6235.71	6202.29	6171.57	6134	6102.57	6077.57	6050.71	6037.57	6019.86	6022	6025.86	6035	6032.57	6054	6078.29	6083.71	6087	6104.14	6120.29	6155.86	6180.86	6202.57	6238.71	6260.71
M98	AH	3441	3410	3409	3414.14	3412	3410.14	3407.29	3411.29	3411	3402.57	3398.71	3389.43	3381.86	3381.14	3373.57	3369.14	3373.71	3374.86	3370.57	3382.71	3371	3361.43	3344.71	3329	3313.14	3305.71	3275.86	3262.29	3253.14	3246.29	3231	3221.57	3203.86	3214.71	3215	3208.43	3198.57	3202.14	3196.71	3210.71	3201.57	3206.14	3211.86	3227.14	3237.14	3248.57	3246.29	3249
M99	AH	3958	3890	3871	3878.71	3860	3851.86	3843.43	3851.57	3852.43	3838.29	3832.86	3825.29	3814.71	3814.71	3801.14	3789.43	3782.86	3770.43	3762.71	3768.29	3745.14	3722.57	3705.71	3680.14	3655.57	3638.29	3601.71	3580.57	3552.57	3523	3499.14	3490.86	3475.86	3478.86	3476.57	3468.71	3469.57	3479.57	3469.43	3458	3442.14	3439	3450.14	3456.29	3460.71	3467.86	3479.57	3482.86
M101	AH	3578	3595	3566	3577.57	3565	3550	3543.57	3527.29	3524.86	3519.14	3498.43	3495.43	3482.43	3470.43	3454.43	3428.86	3410	3403.57	3390.86	3389.71	3373.14	3353.86	3337.86	3320.29	3296.57	3280.86	3246.71	3228	3214.14	3199.71	3178.29	3173.14	3149.43	3158.14	3147.57	3138.57	3125.43	3121	3106	3101.71	3085.14	3085.57	3087	3102.57	3112.43	3118.43	3127.29	3130.14
M102	AH	5326	5244	5277	5304.86	5307.57	5318.43	5317.29	5321.43	5326.29	5327.71	5333.71	5329.43	5336.57	5353.71	5369.43	5379.71	5377.43	5373.57	5372.71	5371.57	5348.71	5308.57	5271.57	5237.14	5194	5156.43	5103.71	5060	5026.29	4986.43	4947.86	4922.86	4894.14	4886.86	4873.57	4869.14	4866.43	4860.71	4845.14	4850	4840.71	4855	4851.29	4855.86	4867.71	4885.43	4892.29	4897.71
M103	AH	3694	3637	3650	3676.57	3679.29	3683	3695.86	3697.71	3707.29	3709.71	3714.86	3717.86	3723.86	3723.29	3728.14	3732.43	3736.71	3738.29	3739.86	3751.86	3741.29	3732.43	3723.57	3724.14	3715.71	3712.43	3694.71	3693	3698.57	3701	3682.29	3690.14	3684.29	3696.57	3700.14	3702.71	3699.14	3714.14	3709.29	3716.57	3722.86	3735	3745.57	3768.14	3783.57	3804	3820.57	3830.57
M105	AH	4807	4790	4793	4820.57	4831.14	4833.57	4839.86	4841.86	4836.43	4829.14	4823.71	4808.14	4808.86	4817.86	4810.71	4808.29	4814	4811	4813.86	4817.43	4784.57	4761	4740	4700.86	4673.43	4647.86	4598.43	4577.14	4553.43	4519.14	4502	4478.14	4443.86	4445.71	4429.71	4416.43	4408.29	4398.43	4390	4397.57	4380	4382.43	4382.14	4391.71	4405.29	4410.71	4411.29	4423.43
M106	AH	3391	3355	3370	3376.86	3377.43	3375.86	3375.14	3374	3377.57	3371	3360.14	3353.14	3353.14	3358.86	3350.43	3349.29	3346	3343	3344.29	3345.29	3317.86	3302.14	3276	3241.86	3219	3180.43	3137	3113.57	3081.71	3062.43	3040.14	3018.43	3003.43	3009.14	2996.43	2989.71	2975.86	2975	2967.43	2963.71	2937.86	2945.71	2954.71	2956.43	2963.14	2963.14	2960.71	2970.57
M107	AH	3696	3610	3662	3641.14	3624.29	3621.86	3612.57	3605	3598.43	3595.43	3581.57	3576.71	3567.71	3561.71	3555.71	3554.43	3549	3540.86	3533.71	3540.29	3519.86	3504.14	3482.86	3457.29	3437.43	3420	3377.29	3361.57	3337.14	3314.43	3293.57	3285	3257.86	3260.57	3247.57	3237	3231.43	3231.43	3214.57	3220.86	3207.29	3213.29	3222.14	3222	3223.57	3235.14	3237.29	3243.29
M109	AH	4129	4093	4074	4095.71	4093.29	4086	4090.14	4086.29	4090	4100	4091.86	4088.14	4093	4090	4084.29	4082.14	4066.14	4062.86	4062.57	4058.57	4055.57	4051.29	4029.86	4026	4019	4006.71	3994.43	3977.86	3963.43	3972.57	3963.71	3959.86	3953.43	3970	3971.86	3982.71	3979.57	3982.43	3982.43	3991.29	3981.57	3995.71	4001.14	4010.86	4030.29	4054	4067.14	4078.71
M110	AH	6175	6133	6188	6140	6131.57	6122.86	6112.29	6107.57	6096.14	6104.71	6100.57	6098	6096.86	6091.86	6083.71	6085.29	6075.57	6058.43	6049.29	6056.14	6041	6029.86	6010.57	5992.43	5981.29	5969.57	5939.57	5925.43	5909.43	5885.86	5866	5858.71	5840.29	5834.86	5831.57	5823.43	5827.71	5842.57	5841.29	5851.86	5852.14	5864.14	5886.71	5905	5914	5934.86	5951.14	5975.86
M111	AH	4902	4881	4923	4909.57	4913.86	4916.86	4909.71	4898	4892.86	4889.86	4889.57	4878.43	4864.86	4857.57	4860.86	4862.14	4858.71	4844.57	4826.43	4826.14	4816.29	4787.43	4764.14	4738.86	4722.86	4714.43	4683.14	4662.29	4652.57	4639.71	4620.43	4603.57	4582.14	4601.43	4602	4593.57	4593.29	4603.57	4603.29	4620.29	4607.29	4617.29	4637.14	4646.71	4663.86	4684.71	4695.43	4710.86
M113	AH	3812	3745	3808	3784.29	3775.57	3771.57	3764.71	3766.43	3764.57	3753.86	3751.14	3749.29	3744.86	3743.86	3737.29	3727	3729.71	3717.29	3715.29	3721.86	3711	3699.29	3692.43	3672.43	3661.57	3648	3626.57	3612.14	3598.57	3585.86	3579.86	3579	3567	3572.86	3574.71	3571.71	3572.29	3576.29	3571.43	3573.14	3567	3570	3581.43	3594.43	3601.29	3612.57	3629.43	3633.71
M114	AH	3835	3802	3806	3818.29	3805.71	3801.14	3805.57	3792.86	3790.14	3783.86	3765.14	3762.14	3759.71	3741.71	3736.86	3725.43	3714.57	3707.43	3709.43	3708	3699	3693.57	3678.14	3670.29	3655.14	3641.14	3621.57	3615.57	3607.71	3611.29	3592.71	3592.86	3580.43	3592.71	3588.14	3592.14	3582.86	3592.14	3589.71	3600.29	3581.57	3602.43	3605.14	3628.86	3646.29	3656.43	3666.29	3691.29
M115	AH	2708	2699	2695	2715	2714.86	2712.71	2714.14	2713.86	2705.86	2702	2694.29	2680.57	2673.43	2673.71	2663.43	2659.14	2649.43	2640	2637.29	2641.71	2616.43	2596.29	2577.57	2554.43	2532.14	2522.14	2490.29	2475.86	2459.29	2445.43	2430	2416.14	2391.14	2396.29	2387.29	2384.57	2374	2368	2359.57	2359	2330.71	2330.71	2334.43	2332.43	2335.71	2344.71	2345.86	2354
M117	AH	4076	3985	4012	3992.29	3979.29	3975.71	3974.86	3964	3976.57	3983	3990.71	3992	3995	4001	4014	4023.71	4025.43	4034.14	4041.29	4043.43	4023.57	3987.71	3929.57	3878.14	3811.57	3750.14	3683	3619.86	3565.71	3532.29	3489.86	3459.86	3419.57	3403.29	3376.14	3359.57	3332.14	3320.71	3295	3283.71	3256.57	3257.71	3248	3248.57	3251.86	3252.29	3255.71	3257.57
M118	AH	17052	17143	17244	17222.1	17255.3	17298	17328.1	17346.1	17415.9	17452.3	17519.4	17582	17632.6	17684.3	17724.4	17753.3	17793.3	17810.7	17838.4	17841.1	17848.4	17858.6	17848.3	17812.1	17793.6	17787	17766.9	17743	17726.7	17698.1	17685.3	17709	17692.1	17707.7	17755.6	17799	17852.3	17943.6	18001.7	18078.9	18179.6	18261	18336.6	18477	18583.6	18696.3	18809.7	18918.7
M119	AH	4055	4019	4002	4010.57	4004.57	3995.86	3999.14	3992	3993.71	3985.29	3979.43	3967.86	3969.57	3965.14	3964.14	3956.29	3966.86	3969	3977.14	3976.29	3967.14	3954	3946	3914.43	3891.86	3868.14	3838.29	3809.14	3789.43	3764	3739.86	3721.57	3702.29	3709.29	3698.14	3683.14	3679	3683.71	3681.57	3677.57	3660.43	3675.71	3690.86	3703.14	3719.43	3728.14	3740.29	3751.71
M121	AH	3842	3827	3781	3801.86	3793.14	3783.14	3788.43	3785.71	3789.57	3792.29	3789.29	3780.86	3785.43	3782.14	3774.57	3773.71	3768.57	3766.43	3771.86	3763.14	3742.14	3725.29	3698.43	3671.43	3642.29	3610.57	3577.71	3556	3528.86	3503	3477	3453.71	3429.29	3424.71	3404	3394.14	3384.14	3384.14	3374.86	3368	3351.43	3348.71	3347.14	3345	3342.71	3341.43	3349.29	3357.86
M122	AH	4318	4270	4284	4269.71	4259.57	4251.14	4247	4249.57	4263.86	4256.57	4255.71	4258.29	4258	4263.14	4254.14	4244.43	4254.71	4245	4235.71	4235	4211.14	4196.14	4178.43	4142.29	4116.43	4091.71	4057.43	4026.14	3998.71	3979.43	3955	3946.86	3932.43	3938.43	3941.14	3937	3928.86	3934.29	3919.29	3915.14	3905	3906.86	3915.86	3923.14	3927.86	3939.57	3949.14	3952.14
M123	AH	2686	2648	2636	2626.43	2614.43	2605.43	2597	2591.29	2588.29	2583.14	2576.43	2567.43	2560.29	2554	2545	2537.43	2531.43	2522.14	2519.14	2518.43	2508.71	2496.71	2487.71	2485.29	2473.29	2463.86	2445.86	2436.29	2434.71	2425.43	2409.71	2411.43	2405.71	2414.43	2410.71	2404.43	2396	2397.86	2393.43	2383.86	2375.43	2385.14	2394.14	2409.71	2411.86	2416.86	2432.57	2433.43
M125	AH	7558	7548	7643	7609.43	7620	7635.29	7636.43	7645.14	7664.43	7670.43	7675.29	7695.86	7711	7731.14	7743.43	7751.86	7766.57	7778	7776.43	7776.71	7768.29	7748.14	7738.86	7708.71	7679.57	7658.86	7628.71	7594.14	7579.71	7546.86	7528.57	7521.29	7509.43	7520.29	7533	7541.71	7545	7565.43	7585.86	7592.86	7598.57	7635.29	7656.43	7702.29	7727	7743.86	7799.29	7839.14
M126	AH	5279	5242	5258	5209.43	5180.86	5153.71	5130	5108.71	5099.14	5082.57	5056.14	5042.86	5035	5022.29	5009.86	4987.86	4963.14	4961.86	4944.14	4928.86	4902.14	4867.57	4835	4799.71	4752.14	4717.29	4669.86	4621.57	4583	4544.57	4511.14	4481.71	4443.71	4435.71	4423.43	4406.29	4384.29	4375.29	4357.71	4351.14	4324.86	4319.71	4306.14	4314.29	4318.86	4321.29	4325.43	4323
M127	AH	6544	6477	6494	6481	6472.29	6468.43	6471.71	6476.14	6480.29	6494.43	6496.29	6501.43	6512.29	6524	6539.43	6559.71	6560	6577.14	6605.14	6631.86	6641	6641.29	6623.71	6620.71	6606.43	6573.29	6526.86	6488.29	6448.29	6428.43	6411.86	6402.57	6396	6424.14	6435.57	6463	6480.57	6496.86	6509.29	6524.71	6521.57	6555.57	6576.86	6616	6649.14	6676.14	6711.29	6754.14
M129	RAH	4192	4175	4227	4181.14	4175.14	4173	4164.29	4163.71	4163.29	4158	4158	4165.43	4166.71	4161.43	4153	4151.29	4147	4139.43	4124.71	4119.86	4103.14	4073.29	4050.14	4019.43	3987.14	3961.86	3914.29	3877	3858.71	3824.86	3787.57	3767.43	3723.14	3711.29	3696	3664.29	3640.57	3640.14	3616.14	3612.57	3585	3580.71	3581.71	3580.71	3579.57	3587.57	3585.43	3597.71
M130	RAH	2589	2497	2532	2531.43	2520.29	2514.86	2508.86	2494.71	2483	2467.71	2448.14	2436.71	2429.14	2420.43	2413.29	2415.71	2412.71	2408.43	2403.71	2408.57	2397.43	2389.57	2364.29	2343.71	2331.43	2314.86	2285.57	2274.43	2254.57	2245.57	2237.71	2227.43	2218.57	2233.71	2219	2216.57	2211.71	2207	2194.71	2189.71	2161.43	2172.57	2176.71	2177.86	2186.86	2195.29	2190.43	2198.43
M131	RAH	4126	4057	4048	4033	4010.71	3990.14	3974.57	3971	3963.71	3958	3950.71	3942.29	3941.71	3950.14	3933.86	3937.57	3932.43	3918	3915.29	3913.57	3888	3880.71	3852.71	3823.43	3793.57	3756	3702.29	3659.43	3604.71	3556.71	3514.57	3478.86	3439	3427.29	3400.14	3373	3351.29	3330.14	3317.43	3307.57	3273.86	3269.14	3271	3270.14	3280.14	3278	3279.14	3289.71
M133	RAH	5100	5003	5035	5008.57	4989	4987.86	4985.71	4983.29	4986.57	4995	4990.43	4992.29	4997.43	4993.57	4986.57	4985.71	4970	4969.43	4972.71	4966	4953	4945.86	4919	4904.57	4885.86	4860.86	4828.71	4809.43	4786.14	4776.57	4756.43	4742.57	4718.86	4719.14	4705.86	4698	4685.57	4685.43	4668.57	4674.86	4658.57	4665.29	4665.29	4672.86	4688	4707.29	4716.57	4745.43
M134	RAH	5006	4968	5012	5005	5005.57	5015.71	5022.29	5023.29	5034.71	5040.86	5046.29	5049.86	5047.71	5047.71	5038.57	5033.71	5029.43	5030	5029.14	5035	5030.29	5040.29	5028.57	5026.71	5010.86	5016.86	5008.29	4995.29	4981.43	4989.86	4977.57	4984.71	4972.57	4976.29	4990.14	4997	4995.71	5018.29	5024	5037.29	5049.86	5067.86	5080.86	5106.14	5126.86	5156.14	5183	5200.86
M135	RAH	3768	3684	3713	3702.71	3692.14	3690.29	3689.43	3683.43	3683	3678.14	3673.57	3667.29	3666	3667.14	3667.14	3669	3665.14	3665.57	3670.14	3677.71	3661.14	3648.14	3626.71	3605	3570	3538.86	3491.29	3460.86	3432.86	3400.71	3379	3368.14	3345.57	3361.57	3358.57	3356.71	3365.43	3370.29	3383.29	3401.43	3395.43	3415.71	3441.71	3463.43	3494.71	3513.71	3537.43	3560.57
M137	RAH	2174	2151	2145	2142.14	2130.43	2120.43	2114.43	2106	2107.57	2099.14	2096.71	2091.57	2082.57	2076.14	2063.14	2051.43	2049.57	2037.86	2036.71	2046	2040.29	2036.43	2025.29	2013	2001	1996.43	1976.86	1968.43	1964.29	1961.14	1951.29	1957.57	1941	1957.29	1951	1944	1939.57	1945.57	1936.57	1940.86	1918.86	1925.71	1927.57	1931.14	1933.86	1935.86	1938.43	1940.29
M138	RAH	7601	7546	7538	7546.29	7545.57	7543.14	7551.14	7549.57	7569.14	7567.57	7562.43	7563.14	7575.57	7588	7597.29	7608.71	7624.71	7642.14	7648.71	7658	7657.14	7655.71	7636.14	7616.57	7603.86	7591.14	7577	7551	7539.57	7556.14	7546.14	7558.86	7561.71	7585.43	7611.43	7630	7639.57	7676.29	7693.14	7717.43	7726.43	7759.43	7802.29	7845.43	7891.57	7924.14	7968.43	8011.86
M139	RAH	3747	3707	3734	3718.86	3713.43	3714.86	3715.71	3708	3713.14	3704.29	3705.57	3702	3695.43	3689.43	3684	3674	3672.29	3658.14	3647.86	3641.86	3622.29	3604.43	3581	3553.57	3530	3511	3478.43	3460.14	3444.14	3428.71	3414	3409.14	3389	3397.71	3391.43	3372.86	3365.57	3364.86	3348.43	3348.43	3332.57	3333.14	3341.57	3349.71	3356.43	3374.14	3386.14	3393.57
M141	RAH	4483	4409	4407	4368.29	4331.86	4302	4274.57	4244.29	4230.43	4199.71	4168.43	4148.71	4135.14	4112.86	4098.71	4080.57	4070.57	4063.29	4047.14	4037.57	4022.86	4005.86	3987.43	3968.14	3945.29	3930.43	3901.14	3878.86	3857.57	3845.29	3831.14	3825.43	3814.57	3825.43	3827.71	3836.43	3835.29	3843.14	3847.86	3862	3855.14	3876.29	3885	3906	3923.57	3932.14	3945.14	3961.43
M142	RAH	3342	3275	3334	3322.14	3314	3321.14	3324.43	3325.57	3325	3320.29	3312.43	3313.71	3310.71	3301.29	3289.57	3286.29	3285.57	3266.71	3256.71	3258	3240.29	3236.71	3220.14	3192.43	3179.14	3158.71	3114.14	3094	3056.57	3035.57	3024.43	3007.86	2989.71	3005.57	2989.29	2989	2983.29	2981.29	2978.57	2982.86	2963.29	2984.14	2995.29	3005.43	3019.57	3036.14	3052.43	3072.71
M143	RAH	2408	2360	2343	2352.14	2343.14	2331.57	2324	2315.29	2305.71	2294.57	2286.14	2265.57	2254.57	2246.14	2228.14	2216.43	2203.14	2188.29	2189.86	2198.29	2184.71	2179.57	2177.43	2166.71	2159.57	2153.57	2134.86	2138.57	2129.57	2119.57	2116.43	2117.57	2106.71	2118.43	2107.29	2108.71	2107.57	2112.71	2107.29	2108.43	2086.14	2092.43	2092.71	2091.14	2097.43	2104.71	2105.71	2113.29
M145	RAH	2180	2103	2128	2128.14	2115	2114	2108.57	2100.71	2095.71	2085.71	2071.86	2067.29	2058.57	2050.71	2037.86	2029.14	2022.14	2021.14	2012.71	2020.29	2016.14	2010.43	2002.57	1998.43	1986.71	1982.43	1964	1954.57	1947	1950.86	1941.29	1944	1935.29	1947	1947.29	1951.86	1939.29	1945.29	1940.14	1940.57	1929.43	1932.71	1930.29	1940.71	1947.57	1950.57	1961.29	1958.29
M146	RAH	2971	2912	2868	2900	2876.86	2863.29	2860	2840.71	2826.29	2812.14	2798	2787.71	2773.57	2757.86	2742.14	2730.43	2716.86	2694.14	2686.86	2683.57	2665.86	2658	2642.29	2630.29	2626.14	2609.71	2591.57	2591.43	2576.71	2574.57	2564	2556.71	2550	2557	2539	2533	2522.14	2521.57	2518.86	2520.14	2502.43	2505.71	2512	2519	2527.43	2523.29	2516.57	2525.29
M147	RAH	2463	2444	2438	2432.29	2430.14	2421.43	2421.43	2420.86	2427.14	2420.29	2423	2414.86	2419	2417.14	2405.71	2400	2405	2389.29	2393.86	2398.14	2391.14	2385.71	2371.57	2359.57	2358.14	2351.14	2327.57	2315.86	2311	2305.86	2301.43	2297.71	2276.71	2290.57	2287.29	2281	2280.14	2275	2262	2268.57	2246.57	2247.14	2250.14	2249	2255	2261.43	2258.71	2262.43
M149	RAH	3616	3610	3642	3634.71	3637.71	3638	3637.57	3631.71	3637.14	3637.71	3629.14	3627	3626.14	3619.86	3618.14	3609.71	3603.71	3603.71	3602.57	3606.71	3599.57	3584.43	3564.29	3542.29	3514.57	3491.43	3459.14	3429	3405.29	3388.43	3366.14	3345.71	3322.43	3321	3315.86	3310.43	3297.71	3292.71	3282.14	3280.14	3260.86	3258.14	3263.86	3264.43	3269.14	3285.43	3289.29	3295
M150	RAH	3376	3350	3353	3379.29	3378	3383.86	3393.14	3387.71	3397.43	3395.43	3388.57	3393.43	3398.14	3388.43	3389.14	3383.43	3376.71	3376.14	3376.14	3372.86	3375.29	3369.43	3354.57	3345.29	3325.14	3312.14	3291.71	3271.86	3249	3237.29	3222.14	3218.71	3201.86	3208.71	3202.43	3197.29	3192.43	3197.57	3197.29	3195.86	3183.57	3193.57	3197	3211.43	3221.14	3229.57	3242.86	3245.29
M151	RAH	4308	4236	4255	4265.43	4250.57	4251.14	4253	4249.29	4246	4236	4230.29	4227.86	4209.86	4190.57	4169.29	4146.86	4127.86	4102.29	4082.43	4078.71	4060.86	4036.14	4016.29	3990.43	3961.86	3942.86	3907.14	3880.14	3865.29	3844.29	3818.43	3812	3785.29	3782.43	3774	3757.14	3746	3750.43	3729.43	3726.71	3719.86	3717.71	3724.71	3726.57	3729.29	3738	3747.86	3741.57
M153	RAH	3542	3513	3513	3521.43	3526	3523.29	3529.57	3533.14	3550	3548.43	3542.43	3534.86	3534.29	3530.71	3523.14	3517.71	3519	3518.14	3513.14	3523.71	3513.43	3503.29	3481	3459	3437	3420.71	3383.86	3366.43	3348.57	3330.71	3313.43	3311.57	3297.71	3312.57	3307.43	3301.71	3299.86	3304.71	3299	3305.57	3283.14	3296.71	3303.71	3310.14	3321	3332.14	3336.29	3356.86
M154	RAH	6696	6618	6585	6531.86	6484.29	6438.57	6407.14	6372.86	6352.86	6334.43	6309.14	6287.14	6273.29	6251	6235.71	6226.43	6213.57	6203	6206.71	6208.14	6197.29	6187.57	6175.86	6164.71	6159	6144.71	6123.43	6120.43	6108.14	6095.14	6091.14	6080.86	6069.14	6091.14	6077.57	6077.86	6085.71	6090	6087.57	6095.14	6089.29	6113.71	6132.29	6136.43	6158.14	6177.86	6193.14	6199.86
M155	RAH	5526	5438	5444	5477	5477.86	5478.71	5484.14	5494.14	5497.86	5496.29	5498.14	5495.57	5504.29	5498.86	5494	5501.71	5502	5497.57	5496	5509.57	5511.14	5502.14	5486.86	5473.14	5458.57	5449.57	5413.71	5397.14	5377.57	5368	5349	5351.71	5325.14	5339.57	5340.43	5341.57	5346.57	5363.71	5360.71	5384	5384.57	5414.14	5444.29	5475.71	5503.43	5540.14	5567.71	5589.43
M157	RAH	3378	3338	3365	3335.71	3323.71	3308.57	3296	3296.86	3301.14	3291.14	3283.71	3279.71	3281	3286.14	3287.71	3288.57	3302.71	3305.43	3311.86	3330.86	3323.86	3307.57	3291.71	3264	3228.71	3204.86	3159	3126.86	3097.86	3064.14	3031.29	3027	2999.86	2998.43	2987.29	2980.43	2978.29	2989.86	2975.14	2972.43	2963	2966	2966.57	2975.57	2971.29	2976.71	2985.71	2986.14
M158	RAH	4031	4036	4046	4021.57	4017.14	4007.43	4009	4011	4021.29	4011.43	4009.29	4004.71	4007.71	4004.14	3996.71	3987.57	3989.57	3982	3969.71	3960.71	3938	3911.14	3881.43	3846	3810.86	3791.57	3754.86	3719	3689.14	3663.86	3637.86	3622.71	3588.29	3583.71	3568.14	3556.14	3544.57	3532.57	3510.29	3513.71	3496	3499.29	3500.71	3499.29	3502.86	3515.29	3513.14	3517
M159	RAH	3395	3338	3313	3326.86	3318.14	3314.14	3315.57	3325	3323.71	3316.14	3306.14	3292.86	3279.43	3275	3252.71	3249.43	3246.71	3234.43	3227.86	3234.14	3212.14	3193.14	3172.71	3146.57	3135.71	3116.71	3079.71	3062.86	3051.43	3026.43	3012	2995.71	2971.29	2975.43	2960	2943.14	2932	2921.71	2900.57	2898.71	2873.14	2871.29	2879	2884	2887.86	2898.14	2903.57	2913.86
M161	RAH	3357	3346	3393	3325.86	3311.43	3299.71	3281.29	3263.43	3254.71	3236	3229.71	3219.71	3204.71	3196.86	3181.57	3170.43	3160.29	3134.43	3125.71	3122.71	3104.14	3098.71	3078.43	3063.71	3055.29	3043.57	3017.57	2998.57	2978.43	2971.57	2957	2954.86	2934	2948.14	2948.14	2942	2941.43	2946.57	2931.86	2937	2915.14	2912.14	2920.71	2915.29	2919.57	2930.71	2926.14	2932.71
M162	RAH	5731	5748	5729	5710.29	5703	5682.43	5663.14	5641.29	5634.86	5606.57	5591.57	5575.57	5565.29	5556.14	5559.14	5534.86	5533.43	5516.43	5508.29	5508.29	5497.43	5464.86	5443.71	5421.43	5389.57	5355	5307.14	5269	5236.86	5217.57	5176.29	5151.86	5118.14	5104.57	5086.14	5065.57	5036.71	5035.14	5019.57	5009.57	4991.29	4991.29	4990.71	4989.43	4993.14	5001.86	5024.14	5032.29
[truncated: 976 more columns]

## Sheet: external validation
Raman Shift	Class	255.78	257.99	260.2	262.41	264.62	266.83	269.04	271.25	273.46	275.66	277.87	280.07	282.27	284.47	286.67	288.87	291.07	293.27	295.46	297.66	299.85	302.05	304.24	306.43	308.62	310.81	313	315.19	317.37	319.56	321.74	323.92	326.11	328.29	330.47	332.65	334.83	337	339.18	341.35	343.53	345.7	347.87	350.05	352.22	354.38	356.55	358.72
M4	HV	7655	7540	7597	7530.14	7492.86	7467.57	7444.57	7439.14	7429.14	7420.71	7416.71	7423.43	7423.43	7434	7426.71	7443	7440.86	7454.71	7463.14	7479.86	7468.71	7478.71	7461.57	7451.29	7426.29	7411.43	7395.86	7383.57	7357.29	7339.14	7342.57	7338.71	7325.43	7341.71	7349.43	7368.86	7395.14	7404.43	7427	7453.57	7464	7491.14	7515.71	7550.86	7602.57	7637.43	7678.71	7719.43
M8	HV	8836	8819	8807	8798.43	8780	8768.29	8766.71	8755.29	8755	8753.86	8754.29	8764.86	8769	8779.57	8792.14	8816.29	8819.57	8831.86	8839.43	8847.29	8841.57	8837.71	8826.86	8822.29	8802.43	8784.29	8773.14	8762.86	8739.71	8729.71	8722.57	8718.86	8721	8734.29	8736.14	8756.57	8766.14	8775.43	8803.14	8828.86	8835.14	8885.14	8923.43	8971.43	9022.57	9067.57	9122.29	9179.29
M12	HV	23790	23743	23790	23808.7	23815	23851.9	23877.7	23930.4	23997.6	24047.9	24110.9	24192.4	24244.4	24314.6	24355.7	24424.4	24464	24507.1	24560.1	24606	24636.1	24661.4	24652.7	24658.7	24648.4	24599.7	24549.4	24498	24470.7	24443.6	24397.7	24403.7	24408.3	24471.9	24548.9	24596.1	24663.6	24799.4	24894.9	25035.4	25146.6	25275.1	25414.9	25569.4	25682.7	25847.4	25989	26122.3
M16	HV	4742	4674	4626	4589.14	4541.29	4499.43	4464.43	4430.14	4400.86	4370.43	4353.57	4337.86	4324	4319.57	4302.71	4294.86	4285.57	4272.57	4269	4260	4231.29	4217.43	4203.29	4185.29	4169.71	4158.29	4138.71	4130.71	4117.71	4113.86	4104.43	4102	4081.71	4089.86	4082.29	4080.86	4071.57	4071.57	4071	4086.43	4080.71	4093.71	4111.14	4124.71	4145.86	4164.14	4165	4180
M20	HV	6760	6779	6759	6777.71	6775.86	6777.57	6780.43	6785.29	6784.71	6782.29	6781.29	6790.57	6790.57	6801.71	6795.14	6809	6820.71	6822.57	6815.71	6821.71	6803.86	6793.29	6760.71	6724	6682.14	6652	6594.29	6545.14	6492.71	6448.14	6415.29	6396.86	6356.71	6343.14	6337.71	6332.86	6332.14	6324	6322.57	6347	6354.86	6368.43	6397.14	6422.57	6445.57	6470.29	6485.14	6510.43
M24	HV	5680	5653	5630	5644.14	5640	5626.71	5622.43	5613.14	5620.86	5613	5609.57	5599	5597.71	5604.71	5611.43	5613	5624.43	5622.43	5618.86	5627.43	5604.43	5571	5529.71	5477.29	5426.57	5378.57	5305.86	5264.29	5207.29	5155.86	5123.71	5084.57	5048.43	5042.71	5010.57	5001.86	4994.29	4980.43	4972.29	4970	4952.86	4951.57	4955.43	4963.29	4978.57	4986.43	4998.43	5012
M28	HV	3009	2977	2961	2976.71	2969.86	2963.86	2962.86	2948.14	2945.14	2939.71	2933.14	2920.14	2908.71	2903.29	2891.57	2876.86	2873	2861	2866.71	2878.71	2865.57	2858.86	2859.14	2840.71	2831	2818.57	2782.86	2772	2766.29	2747.86	2739.14	2730.71	2708.86	2722.29	2715	2706.86	2707.29	2700.57	2691.29	2692.71	2675	2678.29	2680.14	2678	2684.43	2702.43	2710.57	2722.86
M32	HV	4523	4489	4500	4488	4478.57	4469.57	4466.71	4459.14	4455.43	4456.29	4448.43	4431.57	4422.86	4414.14	4401.14	4400.29	4387	4374	4377	4374.86	4351.71	4330.71	4297.57	4257	4227	4196.29	4149	4125.86	4088.57	4068.43	4050.29	4036.29	4001.14	4008.29	3987.43	3978.57	3966.29	3965.43	3955	3977	3961.71	3970.71	3985.29	3991	4000.86	4016.43	4019.43	4023.57
M36	HV	3614	3595	3547	3577.57	3560.71	3550.14	3546.43	3532.86	3521.43	3507	3497.57	3491.29	3485.29	3478.14	3462.86	3461.29	3454.71	3446.57	3457.71	3456	3454.43	3453.29	3442.43	3434.57	3427.71	3403.29	3386.57	3370.29	3353	3342.57	3335.71	3333.57	3335.14	3343.29	3338.86	3348	3347.29	3349.86	3344.71	3337.43	3324.29	3336.57	3342.29	3359.14	3374.29	3389.43	3404.43	3423.43
M40	HV	3694	3635	3696	3660.57	3650.71	3647.43	3642.29	3637.86	3637	3624.86	3616.14	3607.71	3604.43	3597.86	3593.57	3586.57	3583.86	3579.71	3581.14	3581.43	3573	3565.14	3556.14	3544.71	3538.86	3535.86	3520.14	3512.29	3505.14	3495.86	3492.86	3484.86	3472.57	3484.43	3485.71	3486.86	3495	3502	3511.29	3520.57	3516	3529.43	3547.86	3566.57	3580.43	3597	3606.29	3622.86
M44	HV	9694	9644	9675	9659.43	9660.29	9667.43	9671.43	9671.43	9694.57	9710.86	9737.29	9742.43	9757.57	9776.14	9782.14	9794.71	9809.43	9808.57	9821	9829.43	9819	9820.71	9794.86	9778.29	9746.71	9721.14	9667.71	9635.71	9592.43	9553.29	9507.71	9486.57	9450.14	9464.43	9456	9456.86	9471.29	9493.71	9505.14	9545.43	9548.14	9590.57	9652.86	9699	9745	9808.29	9848.71	9915.57
M48	HV	4480	4474	4493	4503	4507.57	4511.29	4513.71	4509.14	4519.14	4512.29	4519.43	4518.29	4524	4529.14	4530.71	4537.86	4551.14	4551.71	4553.14	4560.86	4552.43	4539.14	4517.57	4488.57	4462.71	4445	4407.71	4386	4368.29	4341.71	4319.71	4308.29	4290.57	4289.29	4282.14	4276.43	4284.29	4297.29	4284.71	4291.29	4287.71	4298.86	4307.86	4316.29	4319.86	4353.29	4372.29	4389.14
M52	HV	7118	7013	7071	7030.86	7009.14	7012.43	7001.71	6994.71	6988.71	6984.86	6975.86	6977.43	6971.43	6978	6985.57	6997.57	7001.57	7013.57	7011.71	7019.43	7003.14	6977.57	6957.14	6932.14	6891.57	6870.86	6815.86	6786.71	6768.86	6736.57	6703.71	6690.14	6672.57	6686	6685.71	6679.43	6682.43	6696	6705.57	6714.71	6719.86	6732.14	6766.14	6794.43	6828.71	6858	6875.14	6899.57
M56	HV	3338	3365	3363	3346.57	3335.71	3322.14	3308.86	3294.43	3288.71	3281.43	3258.43	3257.29	3254.29	3249.57	3247.43	3245.86	3240.14	3241.71	3236.29	3235.14	3224	3213.57	3193.71	3175.71	3157.86	3138	3109.14	3096.43	3070.71	3057.43	3036.29	3026.43	3016.43	3026.57	3018.43	3020.29	3016.71	3026.43	3025.86	3031.57	3017.43	3025	3028	3038.29	3053.86	3057.71	3062.86	3072.86
M60	HV	4419	4367	4335	4371.43	4365.14	4357	4358.86	4349.86	4347.43	4335.43	4333	4319.14	4317.57	4318.71	4314.57	4319.43	4320.86	4314	4318.57	4322.86	4308.71	4302	4285.43	4267.71	4256.86	4245.14	4222.29	4212	4199.71	4188.86	4180.14	4180.14	4166.86	4190.57	4188.57	4190	4197.43	4205.57	4207.71	4226.29	4215.43	4237.29	4252.71	4270.86	4292	4312.14	4320.57	4338.29
M64	HV	4590	4561	4533	4558.86	4553.43	4546.71	4550	4541.29	4542.86	4529.86	4518.14	4509.14	4499.57	4493	4493.29	4483	4485.14	4472.86	4455.14	4456	4427.14	4388	4354.86	4308.14	4266	4241	4182.29	4137.43	4106.29	4071.43	4029.86	4012	3968.86	3959.86	3944.14	3920.71	3901.14	3906	3889.43	3880.43	3869.57	3872.29	3878.86	3886.57	3887.71	3890.43	3903.29	3900.29
M68	HV	5979	5878	5826	5816	5772.71	5736.86	5707	5672.43	5654.29	5625.43	5592.57	5561	5534.57	5510.43	5483	5464	5435	5413.86	5400.57	5385.86	5363.57	5341.29	5298.57	5269.71	5242	5205.57	5173.57	5146.14	5116.29	5097.29	5072.29	5055.14	5037.86	5034.29	5013.29	5003.43	4997.43	4988.29	4981.43	4981.86	4960.14	4977	4978.71	4995	5009.57	5006.57	4998.71	5012.29
M72	HV	4027	3962	3966	3983.43	3974.43	3964.43	3964.71	3955.43	3951.57	3942	3931.71	3923.57	3926	3919.14	3917.29	3914.57	3908.57	3898.57	3892.29	3886.57	3867	3835.14	3810.71	3790.14	3761.57	3739.57	3709.14	3683.43	3665.71	3649.57	3630.29	3618.86	3599.29	3599	3591.29	3585.86	3581.57	3581	3587	3591.57	3586.14	3598.43	3604.43	3614	3630.29	3632.43	3641.71	3652.57
M76	AH	4301	4274	4207	4172.57	4133.71	4098.71	4067.86	4043.71	4021.14	4003.57	3989	3977.86	3961.57	3957.14	3951.71	3963.57	3967	3974	3987.57	4013.29	4012.43	4011	3988.57	3961.71	3930.71	3897.29	3843.71	3803.86	3768	3744.29	3719	3704.86	3679.86	3687	3685.86	3675.86	3666.14	3664.29	3654.57	3659.71	3645.86	3644.57	3650.86	3655.43	3657.57	3676.86	3681.43	3680.29
M80	AH	25586	25632	25708	25648.1	25661.7	25677.4	25690.4	25736	25769.1	25817	25854.3	25901.3	25966	26042.4	26080	26144.3	26224.1	26287.1	26346.4	26373	26383.9	26422.4	26410	26369.3	26341.1	26322.4	26314	26281.9	26257.9	26243.7	26237.7	26260.7	26272.6	26315.9	26389	26451.3	26590.4	26716	26819.3	26967.1	27097	27273.4	27427.6	27561.3	27720	27904	28058.4	28222
M84	AH	5341	5214	5157	5096.71	5018.71	4957.29	4895.57	4845	4807.86	4764.86	4737.57	4718.57	4705.29	4702.86	4696.86	4688.14	4698.29	4702.71	4714.71	4729.29	4716.14	4707.29	4682	4630.57	4580.57	4524	4437.43	4374.43	4311.29	4252.57	4204.14	4161.14	4104.43	4090.71	4070.14	4040.29	4024	4010.71	3990.57	3996.71	3979.43	3975.29	3985.14	3989.71	4000.57	4010.71	4014.29	4020.43
M88	AH	10700	10674	10613	10663.6	10674.7	10679.6	10699.1	10712.4	10732	10754.9	10758.4	10752.1	10755.7	10773	10795.3	10804.3	10807	10829.6	10855.7	10883.9	10884.7	10870	10868.4	10849.9	10822.4	10798.6	10768.7	10748.9	10720.4	10704.6	10702.4	10704.3	10696.6	10720	10733.3	10757.7	10771	10796.3	10831.6	10873	10895.9	10933.4	10988.3	11057.4	11127.6	11183.6	11233.6	11284.3
M92	AH	4974	4881	4927	4881.29	4859.57	4853.57	4838.29	4828.57	4834.43	4824.29	4821.29	4819.14	4819.14	4829.71	4851.14	4849	4873.57	4878.71	4893.14	4898	4879.57	4847.57	4811.14	4744	4691	4628.43	4554.57	4498.57	4440.71	4386.43	4336.14	4301.71	4251.71	4236.14	4200.29	4169.29	4142.29	4136.57	4110.71	4109.29	4086	4079.14	4083.14	4092.71	4094	4102.14	4105.43	4100.29
M96	AH	4314	4221	4221	4211	4183.57	4160.43	4142.14	4123.14	4107.43	4087.14	4077.57	4062	4059.86	4061.29	4048	4053.71	4054.71	4051.14	4060.43	4069.86	4063.29	4060.71	4037.57	4027	4018.14	4006	3983.71	3965	3947.14	3943.43	3922	3908.29	3888.86	3894.14	3884.14	3882.71	3886	3890.29	3891.71	3902.86	3894.14	3915	3930.57	3934.29	3956.14	3974.57	3979.57	3995.57
M100	AH	3829	3734	3848	3820	3819.14	3838.14	3836.57	3842.43	3849.86	3850.14	3853.14	3865.43	3866.29	3870.86	3875.86	3882.14	3879.43	3879.71	3877.86	3888.71	3880.57	3864	3846.86	3838.71	3815.86	3794.57	3756	3741.57	3723.57	3709.43	3679.43	3674.29	3648.43	3647.86	3636.14	3631.86	3632.43	3634.71	3622.43	3625.43	3621.86	3625.43	3632.14	3641	3654.29	3672.86	3693	3700.57
M104	AH	3207	3165	3237	3217.86	3226	3230.29	3230.29	3227.57	3228	3223.14	3217	3203.14	3192.29	3179.86	3175.86	3157.14	3148	3132.71	3127	3140.43	3125.71	3100.43	3082.43	3053.29	3030.71	3006.57	2951.57	2926	2911.57	2883.71	2861.14	2847	2816.57	2822.57	2802.43	2774.71	2756.71	2751.57	2727.43	2719.29	2694.57	2688.43	2688.14	2693.29	2690	2699.71	2700.71	2698.57
M108	AH	3412	3338	3370	3377.14	3366.86	3371.43	3365.57	3356.57	3356.86	3350.86	3346.14	3344.29	3339.43	3342.43	3337.86	3327.86	3320.29	3308.86	3298	3296.14	3280.86	3267	3252	3237.86	3221.86	3215.57	3191.86	3178.86	3171.57	3160.71	3147.14	3141.71	3124.29	3133	3124.57	3115	3106.86	3111.71	3104.86	3105.71	3081.29	3083.43	3093.29	3099	3102.29	3116.29	3124.43	3134.43
M112	AH	4348	4303	4386	4336.57	4336.57	4336.86	4338.57	4347	4353.71	4358.14	4357	4358.14	4360.57	4358.86	4354	4347.86	4349.71	4350	4348.86	4365.14	4352.43	4339.86	4336	4309.29	4290.29	4272.14	4236.57	4217.57	4200	4170.43	4161.29	4153.14	4125.43	4118.57	4095.43	4081.29	4082.29	4077.43	4069.43	4078.43	4076	4099.86	4117.29	4130.43	4138	4149.14	4160	4165.43
M116	AH	6057	6007	6066	6036.14	6033.43	6040.29	6038.43	6041.14	6061.57	6067.57	6069.14	6077.71	6082.29	6102.86	6114.86	6118.43	6132.86	6135.57	6147	6153	6136.71	6113.57	6086	6042	6003.43	5954	5895.57	5844.57	5808.43	5769.86	5738.57	5720.43	5696.29	5703.57	5687.71	5668.71	5661.71	5674.14	5666.43	5670	5667	5685.57	5707	5722.43	5731.14	5755.43	5767.86	5775.57
M120	AH	5798	5764	5767	5801.71	5803.29	5808.14	5826.71	5824.29	5827.57	5848.71	5863.86	5868.86	5878.86	5878.57	5892.14	5899.43	5894.86	5894.57	5900.14	5918.14	5913.71	5900.14	5879.29	5875.43	5850.43	5829.86	5786.86	5762.43	5743.71	5732.29	5707	5698.57	5688	5707	5709.14	5708	5715.57	5729.71	5736	5757.14	5752.29	5770.29	5790.71	5817.57	5843.14	5876.57	5904.57	5925.57
M124	AH	2372	2313	2320	2331.14	2319.71	2319.43	2317.86	2308.71	2308.43	2301.43	2284.29	2281.29	2272.57	2263.29	2253	2243.57	2236.43	2242.43	2236.71	2239.71	2234.29	2223.86	2213.14	2203.43	2185.71	2181.57	2168.71	2157.57	2150.57	2149.29	2140.29	2140.57	2124.86	2128.14	2125.43	2126.14	2114.43	2111.43	2104.86	2099.14	2087.57	2090.86	2085.71	2096	2105.86	2105.86	2118.71	2115.71
M128	RAH	4441	4400	4419	4424.71	4422.29	4423.86	4424.57	4418.43	4423.57	4428.14	4423.29	4419.86	4416.86	4421.29	4422	4411.86	4403.14	4385.43	4382.14	4379.14	4340	4308.57	4275.71	4242.86	4210	4172.71	4125.71	4101.57	4064	4030	4002.29	3979.43	3940.29	3934	3907.29	3893.43	3880.14	3860	3848.57	3851	3821.43	3826.86	3833.14	3837.57	3852	3864.57	3866.29	3876.86
M132	RAH	7055	6996	7027	6977.86	6949.14	6932.57	6911.29	6903.71	6893.43	6887.29	6876.14	6891.57	6893.71	6893	6910.71	6927.57	6934.57	6937.14	6930.14	6941.57	6937.71	6925.43	6917.86	6902.14	6885.29	6883.57	6866	6864.43	6840.71	6820.57	6811.86	6824	6797.71	6807.14	6806.29	6821.29	6831.14	6839.57	6830.57	6867	6862.71	6888.86	6903.29	6938.86	6964.14	6993.86	7012.57	7042.71
M136	RAH	3214	3106	3180	3127.86	3107	3097.71	3078.14	3068.29	3061.14	3037.86	3029	3019	3004.86	2992.71	2975.57	2962	2947.86	2929.57	2921.86	2920	2912.86	2905.29	2891.14	2883	2882.29	2879.57	2861.86	2847.14	2843.57	2838.71	2831.14	2835.14	2817.86	2832.86	2838.57	2829.43	2826.71	2834.86	2818.29	2825	2816.57	2819.14	2827.29	2837.43	2841.43	2851.71	2858.57	2859.14
M140	RAH	3939	3850	3873	3883.14	3869.29	3868.43	3867.86	3866	3868.71	3865.71	3854	3844	3838.29	3825.29	3810.29	3799.14	3782	3761	3756.14	3742.57	3720.29	3699.86	3666.57	3644.29	3627	3605.71	3578.57	3559.43	3529	3517.43	3491.14	3474.71	3452.43	3453.71	3439.14	3427.71	3414.29	3412.86	3401.29	3392.14	3369.86	3376.29	3386.71	3389.71	3401.43	3408.14	3421.71	3434
M144	RAH	3797	3745	3798	3733.71	3725	3713.29	3696.57	3689	3694.14	3693.57	3681.43	3664.86	3661.86	3658.29	3654.14	3650.14	3636.14	3629.29	3633.29	3635.29	3627.71	3620.14	3610.57	3605.29	3603.71	3597.71	3582.14	3571.71	3563.86	3553	3542.43	3541.29	3525.86	3541.71	3542.86	3540.29	3544.14	3547.71	3540.43	3547.43	3530	3537	3551.43	3561.14	3577.14	3589.86	3600.29	3610.57
M148	RAH	3977	3897	3896	3897	3881.57	3871.57	3862.86	3855.29	3853.71	3848.86	3835.57	3825.71	3818.14	3807	3798.57	3787.71	3782.57	3772.71	3769.57	3776.86	3773.57	3764.86	3746	3728.29	3714	3701.71	3668.57	3654.14	3636	3626.57	3614.14	3611.86	3588.71	3603.14	3591.43	3583	3583	3588.14	3581.43	3594	3575.29	3579.43	3592.71	3593.57	3601.14	3615.86	3620.71	3628.86
M152	RAH	4196	4143	4126	4145.86	4136.57	4131.14	4133.29	4131.43	4124.86	4113.43	4099.29	4087.43	4077.86	4064.86	4055.57	4055.86	4049.43	4038.57	4043.43	4050	4033.14	4022.29	3992.71	3980.71	3966.29	3934.14	3896.29	3881	3846.43	3828.43	3799.14	3781.71	3755.14	3760.43	3742.71	3736.86	3728	3728	3712	3716.14	3695.71	3705.29	3709.86	3720.71	3730.14	3751.86	3764	3776.71
M156	RAH	8423	8362	8419	8406.43	8404.57	8406.57	8408.57	8401.29	8412.71	8425	8423	8429.43	8433.43	8433.43	8440.14	8449.14	8441.29	8451.71	8452	8455.29	8455	8450.71	8423.29	8414	8399.29	8383.86	8366.71	8353.14	8335.71	8328.86	8315.57	8314.43	8313.57	8342.43	8351.57	8363	8373.57	8404.57	8414.86	8436.86	8439	8476.86	8519	8558.14	8591.71	8620.86	8660.29	8703
M160	RAH	2667	2623	2644	2645.43	2636.71	2631.86	2632.43	2625.57	2616.71	2600.86	2586.86	2574	2573.43	2556.29	2545	2539	2532.57	2524.57	2528.71	2524	2517.43	2513.29	2505.86	2497.14	2494	2479.86	2465.29	2465.86	2450.14	2444.57	2438	2428.14	2423	2434.14	2424.86	2425.14	2417.71	2419.86	2421.71	2423.29	2402.29	2406.43	2416.14	2424.57	2434.14	2432.57	2438.86	2451.14
[truncated: 976 more columns]
